# Supplementary material for: Structured Symptom Assessment in Dermato-Oncology Patients—A Prospective Observational Study of the Usability of a Symptom Questionnaire
Source: Cancers (Basel). 2025 Nov 25;17(23):3763. doi: 10.3390/cancers17233763 (PMC12691204; doi:10.3390/cancers17233763)
Supplement: Supplementary file 1 [file cancers-17-03763-s001.zip]

Archive with 1 entries (1 files):
- cancers-3942108-supplementary.pdf
